# Supplementary material for: Spatial Distribution of Minerals and Selected Bioactive Compounds in White Mold-Ripened and Blue-Veined Cheeses
Source: Molecules. 2025 Sep 19;30(18):3819. doi: 10.3390/molecules30183819 (PMC12472656; doi:10.3390/molecules30183819)
Supplement: Supplementary file 1 [file molecules-30-03819-s001.zip]

Archive with 1 entries (1 files):
- molecules-3832736-supplementary.pdf
